# Supplementary material for: A Molecular Electron Density Theory Study of the Domino Reaction of N-Phenyl Iminoboranes with Benzaldehyde Yielding Fused Bicyclic Compounds
Source: Molecules. 2023 Aug 23;28(17):6211. doi: 10.3390/molecules28176211 (PMC10488853; doi:10.3390/molecules28176211)
Supplement: Supplementary file 1 [file molecules-28-06211-s001.zip]

Archive with 1 entries (1 files):
- molecules-2577006-supplementary.pdf
